# Supplementary material for: Photonic Band Gap Engineering by Varying the Inverse Opal Wall Thickness
Source: Int J Mol Sci. 2024 Dec 3;25(23):12996. doi: 10.3390/ijms252312996 (PMC11641796; doi:10.3390/ijms252312996)
Supplement: Supplementary file 1 [file ijms-25-12996-s001.zip]

Archive with 1 entries (1 files):
- ijms-3287656-supplementary.pdf
